# Supplementary material for: Development of a One-Step Multiplex qPCR Assay for Detection of Methicillin and Vancomycin Drug Resistance Genes in Antibiotic-Resistant Bacteria
Source: Pathogens. 2024 Sep 30;13(10):853. doi: 10.3390/pathogens13100853 (PMC11509969; doi:10.3390/pathogens13100853)
Supplement: Supplementary file 1 [file pathogens-13-00853-s001.zip]

Archive with 1 entries (1 files):
- pathogens-3218639-supplementary.pdf
